# Supplementary material for: Beneficial Fatty Acid Ratio of Salvia hispanica L. (Chia Seed) Potentially Inhibits Adipocyte Hypertrophy, and Decreases Adipokines Expression and Inflammation in Macrophage
Source: Foods. 2020 Mar 22;9(3):368. doi: 10.3390/foods9030368 (PMC7143507; doi:10.3390/foods9030368)
Supplement: Supplementary file 1 [file foods-09-00368-s001.zip]

Archive with 2 entries (2 files):
- Chia seed- fatty acid GCMS.pdf
- GC MS instrumental methods and condition-Agilent.doc
